# Supplementary material for: Cold storage of Gonipterus platensis (Coleoptera: Curculionidae) eggs for Anaphes nitens (Hymenoptera: Mymaridae) rearing
Source: PeerJ. 2026 Mar 13;14:e20903. doi: 10.7717/peerj.20903 (PMC12990896; doi:10.7717/peerj.20903)
Supplement: Supplemental Information 1 [file peerj-14-20903-s001.xlsx]

## Sheet: Hatching
Authors:	Murilo F. Ribeiro; Gabriela Cavalini; Gabriel N. Solce; Ana L. Favoreto; José R. S. Passos; Leonardo R. Barbosa; Brett P. Hurley; Carlos F. Wilcken
Manuscript	Cold storage of Gonipterus platensis (Coleoptera: Curculionidae) eggs for Anaphes nitens (Hymenoptera: Mymaridae) rearing
						1st hatching		2nd hatching		3rd hactching		Larvae retained
Eggs Age (days)	Days stored	Repetition	Date	Storage date	Date BOD 25ºC	Date	Number of larvae	Date	Number of larvae	Date	Number of larvae	Larvae	Infertile eggs	Eggs Total
1	0	1	2021-01-12	2021-01-12	2021-01-12	2021-01-18	5					0	0	5
1	0	2	2021-01-13	2021-01-13	2021-01-13	2021-01-19	1	2021-01-20	6			0	0	7
1	0	3	2021-01-13	2021-01-13	2021-01-13	2021-01-19	6	2021-01-20	2			0	0	8
1	0	4	2021-01-13	2021-01-13	2021-01-13	2021-01-19	5	2021-01-20	1			0	1	6
1	0	5	2021-01-20	2021-01-20	2021-01-20	2021-01-25	1	2021-01-26	5	2021-01-29	1	0	0	7
1	0	6	2021-01-26	2021-01-26	2021-01-26	2021-02-01	8					0	0	8
1	0	7	2021-01-26	2021-01-26	2021-01-26	2021-02-01	2	2021-02-02	4			0	0	6
1	0	8	2021-01-27	2021-01-27	2021-01-27	2021-02-02	3	2021-02-03	4			0	0	7
1	0	9	2021-01-28	2021-01-28	2021-01-28	2021-02-03	3	2021-02-04	3	2021-02-05	2	0	0	8
1	0	10	2021-01-31	2021-01-31	2021-01-31	2021-02-06	7					0	0	7
1	0	11	2021-01-12	2021-01-12	2021-01-12	2021-01-18	4					2	0	6
1	0	12	2021-01-13	2021-01-13	2021-01-13	2021-01-18	9	2021-01-19	1			0	0	10
1	0	13	2021-01-20	2021-01-20	2021-01-20	2021-01-25	4	2021-01-26	2			0	0	6
1	0	14	2021-01-26	2021-01-26	2021-01-26	2021-02-01	3	2021-02-02	4			0	0	7
1	0	15	2021-01-27	2021-01-27	2021-01-27	2021-02-02	5					0	0	5
1	0	16	2021-01-28	2021-01-28	2021-01-28	2021-02-02	3	2021-02-03	3	2021-02-04	1	0	0	7
1	0	17	2021-01-31	2021-01-31	2021-01-31	2021-02-06	4					2	0	6
1	0	18	2021-02-01	2021-02-01	2021-02-01	2021-02-06	3	2021-02-07	3	2021-02-08	1	0	0	7
1	0	19	2021-02-02	2021-02-02	2021-02-02	2021-02-08	9					0	0	9
1	0	20	2021-02-06	2021-02-06	2021-02-06	2021-02-13	7					1	0	8
1	0	21	2021-02-08	2021-02-08	2021-02-08	2021-02-14	2	2021-02-15	2			5	0	9
1	0	22	2021-02-08	2021-02-08	2021-02-08	2021-02-14	4	2021-02-15	2			0	0	6
1	0	23	2021-02-09	2021-02-09	2021-02-09	2021-02-15	10					1	0	11
1	0	24	2021-02-14	2021-02-14	2021-02-14	2021-02-20	8					0	0	8
1	0	25	2021-02-22	2021-02-22	2021-02-22	2021-02-28	5					0	0	5
1	5	1	2020-11-06	2020-11-06	2020-11-11	2020-11-16	7	2020-11-17	2			0	0	9
1	5	2	2020-11-06	2020-11-06	2020-11-11	2020-11-16	4	2020-11-17	2			2	0	8
1	5	3	2020-11-07	2020-11-07	2020-11-12	2020-11-18	6	2020-11-19	2			0	0	8
1	5	4	2020-11-09	2020-11-09	2020-11-14	2020-11-20	9					0	0	9
1	5	5	2020-11-09	2020-11-09	2020-11-14	2020-11-21	3					3	0	6
1	5	6	2020-11-09	2020-11-09	2020-11-14	2020-11-19	2	2020-11-20	4	2020-11-21	1	1	0	8
1	5	7	2020-11-09	2020-11-09	2020-11-14	2020-11-20	4	2020-11-21	2			0	0	6
1	5	8	2020-11-10	2020-11-10	2020-11-15	2020-11-22	5					1	0	6
1	5	9	2020-11-11	2020-11-11	2020-11-16	2020-11-17	4	2020-11-19	2			1	0	7
1	5	10	2020-11-13	2020-11-13	2020-11-18	2020-11-25	1					0	0	1
1	5	11	2021-01-12	2021-01-12	2021-01-17	2021-01-23	2	2021-01-24	2			3	1	7
1	5	12	2021-01-13	2021-01-13	2021-01-18	2021-01-24	7					0	0	7
1	5	13	2021-01-20	2021-01-20	2021-01-25	2021-01-30	1	2021-01-31	7			0	0	8
1	5	14	2021-01-26	2021-01-26	2021-01-31	2021-02-06	5	2021-02-07	1			0	1	6
1	5	15	2021-01-27	2021-01-27	2021-02-01	2021-02-07	2	2021-02-08	4			1	1	7
1	5	16	2021-01-28	2021-01-28	2021-02-02	2021-02-08	7					0	0	7
1	5	17	2021-01-31	2021-01-31	2021-02-05	2021-02-11	12					0	0	12
1	5	18	2021-02-01	2021-02-01	2021-02-06	2021-02-11	1	2021-02-12	7			0	0	8
1	5	19	2021-02-02	2021-02-02	2021-02-07	2021-02-13	3	2021-02-14	1			0	0	4
1	5	20	2021-02-06	2021-02-06	2021-02-11	2021-02-16	2					2	1	4
1	5	21	2021-02-08	2021-02-08	2021-02-13	2021-02-18	7					3	0	10
1	5	22	2021-02-08	2021-02-08	2021-02-13	2021-02-18	10					0	0	10
1	5	23	2021-02-09	2021-02-09	2021-02-14	2021-02-20	7					0	0	7
1	5	24	2021-02-14	2021-02-14	2021-02-19	2021-02-25	9					0	1	9
1	5	25	2021-02-22	2021-02-22	2021-02-27	2021-03-05	5	2021-03-06	2			2	0	9
1	10	1	2020-11-06	2020-11-06	2020-11-16	2020-11-23	2	2020-11-24	1			3	0	6
1	10	2	2020-11-06	2020-11-06	2020-11-16	2020-11-22	4					1	0	5
1	10	3	2020-11-07	2020-11-07	2020-11-17	2020-11-24	3					1	0	4
1	10	4	2021-03-10	2021-03-10	2021-03-20	2021-03-28	6					0	0	6
1	10	5	2020-11-09	2020-11-09	2020-11-19	2020-11-24	2					2	0	4
1	10	6	2020-11-09	2020-11-09	2020-11-19	2020-11-24	2					3	0	5
1	10	7	2020-11-09	2020-11-09	2020-11-19							5	0	5
1	10	8	2020-11-10	2020-11-10	2020-11-20	2020-11-28	6					3	0	9
1	10	9	2020-11-11	2020-11-11	2020-11-21	2020-11-28	5					3	0	8
1	10	10	2020-11-13	2020-11-13	2020-11-23	2020-11-29	2					4	0	6
1	10	11	2021-01-12	2021-01-12	2021-01-22	2021-01-29	3					3	2	6
1	10	12	2021-01-13	2021-01-13	2021-01-23	2021-01-26	5	2021-01-27	2			0	0	7
1	10	13	2021-01-20	2021-01-20	2021-01-30	2021-02-03	4					0	0	4
1	10	14	2021-01-26	2021-01-26	2021-02-05	2021-02-12	4					3	0	7
1	10	15	2021-01-27	2021-01-27	2021-02-06	2021-02-12	2	2021-02-13	3	2021-02-15	1	3	1	9
1	10	16	2021-01-28	2021-01-28	2021-02-07	2021-02-12	8	2021-02-13	1			0	0	9
1	10	17	2021-01-31	2021-01-31	2021-02-10							6	0	6
1	10	18	2021-02-01	2021-02-01	2021-02-11	2021-02-16	5					0	0	5
1	10	19	2021-02-02	2021-02-02	2021-02-12	2021-02-17	9					0	0	9
1	10	20	2021-02-06	2021-02-06	2021-02-16	2021-02-22	2	2021-02-23	1			2	0	5
1	10	21	2021-02-08	2021-02-08	2021-02-18	2021-02-24	2	2021-02-25	1			2	0	5
1	10	22	2021-02-08	2021-02-08	2021-02-18	2021-02-24	9					0	0	9
1	10	23	2021-02-09	2021-02-09	2021-02-19	2021-02-24	4	2021-02-25	1			1	0	6
1	10	24	2021-02-14	2021-02-14	2021-02-24	2021-02-26	1	2021-03-01	1	2021-03-02	4	0	0	6
1	10	25	2021-02-22	2021-02-22	2021-03-04	2021-03-10	11					0	0	11
1	20	1	2020-11-06	2020-11-06	2020-11-26	2020-12-02	2	2020-12-03	4			2	0	8
1	20	2	2020-11-06	2020-11-06	2020-11-26	2020-12-01	4	2020-12-02	2			0	0	6
1	20	3	2020-11-07	2020-11-07	2020-11-27	2020-12-01	1	2020-12-02	5			0	0	6
1	20	4	2020-11-09	2020-11-09	2020-11-29	2020-12-03	6					0	0	6
1	20	5	2020-11-09	2020-11-09	2020-11-29							5	0	5
1	20	6	2020-11-09	2020-11-09	2020-11-29	2020-12-06	1					6	0	7
1	20	7	2020-11-09	2020-11-09	2020-11-29	2020-12-04	1	2020-12-05	6			1	0	8
1	20	8	2020-11-10	2020-11-10	2020-11-30							7	0	7
1	20	9	2020-11-11	2020-11-11	2020-12-01	2020-12-05	1	2020-12-06	6			0	0	7
1	20	10	2020-11-13	2020-11-13	2020-12-03	2020-12-09	3	2020-12-11	1			1	0	5
1	20	11	2021-01-12	2021-01-12	2021-02-01	2021-02-07	5					1	0	6
1	20	12	2021-01-13	2021-01-13	2021-02-02	2021-02-06	5					2	0	7
1	20	13	2021-01-20	2021-01-20	2021-02-09	2021-02-15	4					0	0	4
1	20	14	2021-01-26	2021-01-26	2021-02-15	2021-02-21	4	2021-02-22	1			3	1	8
1	20	15	2021-01-27	2021-01-27	2021-02-16	2021-02-22	2					6	0	8
1	20	16	2021-01-28	2021-01-28	2021-02-17	2021-02-22	1	2021-02-23	1			1	0	3
1	20	17	2021-01-31	2021-01-31	2021-02-20	2021-02-26	6					1	0	7
1	20	18	2021-02-01	2021-02-01	2021-02-21	2021-02-26	9	2021-02-27	1			0	0	10
1	20	19	2021-02-02	2021-02-02	2021-02-22							11	0	11
1	20	20	2021-02-06	2021-02-06	2021-02-26							9	0	9
1	20	21	2021-02-08	2021-02-08	2021-02-28	2021-03-06	7					1	0	8
1	20	22	2021-02-08	2021-02-08	2021-02-28	2021-03-06	3	2021-03-07	4			0	0	7
1	20	23	2021-02-09	2021-02-09	2021-03-01	2021-03-06	4	2021-03-07	3			2	0	9
1	20	24	2021-02-14	2021-02-14	2021-03-06	2021-03-11	1900-01-01	2021-03-12	2			5	0	8
1	20	25	2021-02-22	2021-02-22	2021-03-14	2021-03-22	4					0	0	4
1	30	1	2020-11-06	2020-11-06	2020-12-06							5	0	5
1	30	2	2020-11-06	2020-11-06	2020-12-06							9	0	9
1	30	3	2020-11-07	2020-11-07	2020-12-07	2020-12-14	1	2020-12-15	2			2	0	5
1	30	4	2020-11-09	2020-11-09	2020-12-09							5	0	5
1	30	5	2020-11-09	2020-11-09	2020-12-09	2020-12-15	1					6	0	7
1	30	6	2020-11-09	2020-11-09	2020-12-09	2020-12-13	2	2020-12-15	1			2	0	5
1	30	7	2020-11-09	2020-11-09	2020-12-09	2020-12-13	2	2020-12-14	1			6	1	9
1	30	8	2020-11-10	2020-11-10	2020-12-10	2020-12-15	3	2020-12-16	1			3	0	7
1	30	9	2020-11-11	2020-11-11	2020-12-11							5	0	5
1	30	10	2020-11-13	2020-11-13	2020-12-13	2020-12-18	1	2020-12-19	1	2020-12-20	1	2	0	5
1	30	11	2021-01-12	2021-01-12	2021-02-11							5	0	5
1	30	12	2021-01-13	2021-01-13	2021-02-12	2021-02-17	1					4	0	5
1	30	13	2021-01-20	2021-01-20	2021-02-19	2021-02-24	2					2	1	4
1	30	14	2021-01-26	2021-01-26	2021-02-25	2021-03-03	4					2	0	6
1	30	15	2021-01-27	2021-01-27	2021-02-26	2021-03-03	4					2	0	6
1	30	16	2021-01-28	2021-01-28	2021-02-27	2021-03-04	5					1	0	6
1	30	17	2021-01-31	2021-01-31	2021-03-02							6	0	6
1	30	18	2021-02-01	2021-02-01	2021-03-03	2021-03-08	5					2	0	7
1	30	19	2021-02-02	2021-02-02	2021-03-04	2021-03-09	7					1	0	8
1	30	20	2021-02-06	2021-02-06	2021-03-08							5	2	5
1	30	21	2021-02-08	2021-02-08	2021-03-10	2021-03-16	3					0	0	3
1	30	22	2021-02-08	2021-02-08	2021-03-10	2021-03-16	3					5	0	8
1	30	23	2021-02-09	2021-02-09	2021-03-11	2021-03-16	3	2021-03-17	1			2	1	6
1	30	24	2021-02-14	2021-02-14	2021-03-16	2021-03-22	6					1	0	7
1	30	25	2021-02-22	2021-02-22	2021-03-30	1900-01-05						1	1	1
1	40	1	2020-11-06	2020-11-06	2020-12-16							5	0	5
1	40	2	2020-11-06	2020-11-06	2020-12-16							4	2	4
1	40	3	2020-11-07	2020-11-07	2020-12-17							10	0	10
1	40	4	2020-11-09	2020-11-09	2020-12-19							7	0	7
1	40	5	2020-11-09	2020-11-09	2020-12-19	2020-12-25	1					3	1	4
1	40	6	2020-11-09	2020-11-09	2020-12-19	2020-12-24	1	2020-12-25	1			3	2	5
1	40	7	2020-11-09	2020-11-09	2020-12-19	2020-12-23	1					6	0	7
1	40	8	2020-11-10	2020-11-10	2020-12-20							11	0	11
1	40	9	2020-11-11	2020-11-11	2020-12-21							6	0	6
1	40	10	2020-11-13	2020-11-13	2020-12-23	2020-12-26	2					4	0	6
1	40	11	2021-01-12	2021-01-12	2021-02-21	2021-02-25	1	2021-02-26	3			3	0	7
1	40	12	2021-01-13	2021-01-13	2021-02-22	2021-03-01	1					5	2	6
1	40	13	2021-01-20	2021-01-20	2021-03-01							6	0	6
1	40	14	2021-01-26	2021-01-26	2021-03-07							5	2	5
1	40	15	2021-01-27	2021-01-27	2021-03-08							5	1	5
1	40	16	2021-01-28	2021-01-28	2021-03-09							8	0	8
1	40	17	2021-01-31	2021-01-31	2021-03-12	2021-03-22	1					4	0	5
1	40	18	2021-02-01	2021-02-01	2021-03-13							6	0	6
1	40	19	2021-02-02	2021-02-02	2021-03-14							6	0	6
1	40	20	2021-02-06	2021-02-06	2021-03-18							5	0	5
1	40	21	2021-02-08	2021-02-08	2021-03-22							6	0	6
1	40	22	2021-02-08	2021-02-08	2021-03-22	2021-03-28	1					4	0	5
1	40	23	2021-02-09	2021-02-09	2021-03-22							6	1	6
1	40	24	2021-02-14	2021-02-14	2021-03-26							5	0	5
1	40	25	2021-02-22	2021-02-22	2021-04-03							6	0	6
1	50	1	2020-11-06	2020-11-06	2021-12-26							7	0	7
1	50	2	2020-11-06	2020-11-06	2021-12-26							7	0	7
1	50	3	2020-11-07	2020-11-07	2021-12-27							9	0	9
1	50	4	2020-11-09	2020-11-09	2021-12-29							7	0	7
1	50	5	2020-11-09	2020-11-09	2021-12-29							8	0	8
1	50	6	2020-11-09	2020-11-09	2021-12-29							7	0	7
1	50	7	2020-11-09	2020-11-09	2021-12-29							9	0	9
1	50	8	2020-11-10	2020-11-10	2021-12-30							6	0	6
1	50	9	2020-11-11	2020-11-11	2021-12-31							5	0	5
1	50	10	2020-11-13	2020-11-13	2021-01-02							7	0	7
1	50	11	2021-01-12	2021-01-12	2021-03-03							7	0	7
1	50	12	2021-01-13	2021-01-13	2021-03-04							6	0	6
1	50	13	2021-01-20	2021-01-20	2021-03-11							5	0	5
1	50	14	2021-01-26	2021-01-26	2021-03-17							8	0	8
1	50	15	2021-01-27	2021-01-27	2021-03-18							8	0	8
1	50	16	2021-01-28	2021-01-28	2021-03-19							5	0	5
1	50	17	2021-01-31	2021-01-31	2021-03-22							5	1	5
1	50	18	2021-02-01	2021-02-01	2021-03-23							7	0	7
1	50	19	2021-02-02	2021-02-02	2021-03-24							6	0	6
1	50	20	2021-02-06	2021-02-06	2021-03-29							6	0	6
1	50	21	2021-02-08	2021-02-08	2021-03-30							6	0	6
1	50	22	2021-02-08	2021-02-08	2021-03-30							7	0	7
1	50	23	2021-02-09	2021-02-09	2021-03-31							7	0	7
1	50	24	2021-02-14	2021-02-14	2021-04-05							6	0	6
1	50	25	2021-02-22	2021-02-22	2021-04-13							6	0	6
3	5	1	2020-11-16	2020-11-18	2020-11-23	2020-11-28	4	2020-11-29	2	0	0	0	0	6
3	5	2	2020-11-16	2020-11-18	2020-11-23	2020-11-28	3	2020-11-29	1	2020-11-30	1	2	0	7
3	5	3	2020-11-16	2020-11-18	2020-11-23	2020-11-28	7	0	0	0	0	0	0	7
3	5	4	2020-11-16	2020-11-18	2020-11-23	2020-11-28	4	2020-11-29	1	0	0	0	0	5
3	5	5	2020-11-17	2020-11-19	2020-11-24	2020-11-29	5	0	0	0	0	0	0	5
3	5	6	2020-11-17	2020-11-19	2020-11-24	2020-11-29	1	2020-12-01	4	0	0	0	0	5
3	5	7	2020-11-18	2020-11-20	2020-11-25	2020-11-29	1	2020-11-30	3	2020-12-01	1	2	0	7
3	5	8	2020-11-18	2020-11-20	2020-11-25	2020-11-30	6	0	0	0	0	0	0	6
3	5	9	2020-11-19	2020-11-21	2020-11-26	2020-12-01	2	2020-12-02	1	0	0	5	0	8
3	5	10	2020-11-20	2020-11-22	2020-11-28	2020-12-01	5	2020-12-02	4	0	0	0	0	9
3	5	11	2021-01-07	2021-01-09	2021-01-14	2021-01-18	7					0	0	7
3	5	12	2021-01-08	2021-01-10	2021-01-15	2021-01-19	7					0	0	7
3	5	13	2021-01-09	2021-01-11	2021-01-16	2021-01-20	7	2021-01-21	3			0	0	10
3	5	14	2021-01-10	2021-01-12	2021-01-17	2021-01-22	3	2021-01-23	7			0	0	10
3	5	15	2021-01-10	2021-01-12	2021-01-17	2021-01-18	1	2021-01-22	10			0	0	11
3	5	16	2021-01-10	2021-01-12	2021-01-17	2021-01-21	7	2021-01-22	3			0	0	10
3	5	17	2021-01-30	2021-02-01	2021-02-06	2021-02-10	6	2021-02-11	5			0	0	11
3	5	18	2021-02-01	2021-02-03	2021-02-08	2021-02-13	8					0	0	8
3	5	19	2021-02-02	2021-02-04	2021-02-09	2021-02-11	2	2021-02-12	2			0	0	4
3	5	20	2021-02-03	2021-02-05	2021-02-10	2021-02-14	6	2021-02-15	2			0	0	8
3	5	21	2021-02-08	2021-02-10	2021-02-15	2021-02-18	9					1	0	10
3	5	22	2021-02-08	2021-02-10	2021-02-15	2021-02-19	4	2021-02-20	5			0	0	9
3	5	23	2021-02-09	2021-02-11	2021-02-16	2021-02-20	10					0	0	10
3	5	24	2021-02-10	2021-02-12	1900-06-20	2021-02-21	1	2021-02-22	7			0	0	8
3	5	25	2021-02-23	2021-02-25	2021-03-02	2021-03-06	7					0	0	7
3	10	1	2020-11-16	2020-11-18	2020-11-28	2020-12-03	2	2020-12-04	2	2020-12-05	1	1	0	6
3	10	2	2020-11-16	2020-11-18	2020-11-28	2020-12-02	3	2020-12-03	3					6
3	10	3	2020-11-16	2020-11-18	2020-11-28	2020-12-02	6					1	0	7
3	10	4	2020-11-16	2020-11-18	2020-11-28	2020-12-01	1	2020-12-02	3	2020-12-03	1	0	0	5
3	10	5	2020-11-17	2020-11-19	2020-11-29	2020-12-03	7					0	0	7
3	10	6	2021-03-10	2021-03-12	2021-03-22							6	1	6
3	10	7	2020-11-18	2020-11-20	2020-11-30	2020-12-04	4					0	0	4
3	10	8	2020-11-18	2020-11-20	2020-11-30	2020-12-03	4					2	0	6
3	10	9	2020-11-19	2020-11-21	2020-12-01	2020-12-05	7	2020-12-06	2			0	0	9
3	10	10	2020-11-20	2020-11-22	2020-12-03	2020-12-07	4					1	0	5
3	10	11	2021-01-07	2021-01-09	2021-01-19	2021-01-23	1	2021-01-24	6			0	0	7
3	10	12	2021-01-08	2021-01-10	2021-01-20	2021-01-25	1	2021-01-26	2	2021-02-02	1	0	2	4
3	10	13	2021-01-09	2021-01-11	2021-01-21	2021-01-25	1	2021-01-26	7			0	0	8
3	10	14	2021-01-10	2021-01-12	2021-01-22	2021-01-26	8					0	0	8
3	10	15	2021-01-10	2021-01-12	2021-01-22	2021-01-26	2	2021-01-27	7			0	0	9
3	10	16	2021-01-10	2021-01-12	2021-01-22	2021-01-26	6					0	0	6
3	10	17	2021-01-30	2021-02-01	2021-02-11	2021-02-15	10	2021-02-16	1			0	0	11
3	10	18	2021-02-01	2021-02-03	2021-02-13	2021-02-17	1	2021-02-18	2	2021-02-19	3	1	0	7
3	10	19	2021-02-02	2021-02-04	2021-02-14	2021-02-18	2	2021-02-19	5	2021-02-20	1	0	0	8
3	10	20	2021-02-03	2021-02-05	2021-02-15	2021-02-19	2	2021-02-20	1	2021-02-21	1	0	1	4
3	10	21	2021-02-08	2021-02-10	2021-02-20	2021-02-24	4	2021-02-25	2			0	0	6
3	10	22	2021-02-08	2021-02-10	2021-02-20	2021-02-23	5	2021-02-24	3			0	0	8
3	10	23	2021-02-09	2021-02-11	2021-02-21	2021-02-25	2	2021-02-26	2			2	3	6
3	10	24	2021-02-10	2021-02-12	2021-02-22	2021-02-27	11					0	0	11
3	10	25	2021-02-23	2021-02-25	2021-03-07	2021-03-11	2	2021-03-12	4			0	0	6
3	20	1	2020-11-16	2020-11-18	2020-12-08							7	0	7
3	20	2	2020-11-16	2020-11-18	2020-12-08	2020-12-12	3	2020-12-15	1			3	0	7
3	20	3	2020-11-16	2020-11-18	2020-12-08	2020-12-13	3	2020-12-15	1			2	0	6
3	20	4	2020-11-16	2020-11-18	2020-12-08	2020-12-12	3	2020-12-13	3			0	0	6
3	20	5	2020-11-17	2020-11-19	2020-12-09	2020-12-15	1					6	0	7
3	20	6	2020-11-17	2020-11-19	2020-12-09	2020-12-13	3	2020-12-15	1			3	1	7
3	20	7	2020-11-18	2020-11-20	2020-12-10	2020-12-15	6	2020-12-17	1			0	0	7
3	20	8	2020-11-18	2020-11-20	2020-12-10							8	1	8
3	20	9	2020-11-19	2020-11-21	2020-12-11	2020-12-16	2	2020-12-19	1			4	0	7
3	20	10	2020-11-20	2020-11-22	2020-12-13							7	0	7
3	20	11	2021-01-07	2021-01-09	2021-01-29	2021-02-02	1					5	0	6
3	20	12	2021-01-08	2021-01-10	2021-01-30	2021-02-03	1					6	2	7
3	20	13	2021-01-09	2021-01-11	2021-01-31	2021-02-04	8					0	0	8
3	20	14	2021-01-10	2021-01-12	2021-02-01							5	2	5
3	20	15	2021-01-10	2021-01-12	2021-02-01	2021-02-06	1					5	0	6
3	20	16	2021-01-10	2021-01-12	2021-02-01	2021-02-05	7					0	0	7
3	20	17	2021-01-30	2021-02-01	2021-02-21	2021-02-25	3					1	0	4
3	20	18	2021-02-01	2021-02-03	2021-02-23	2021-02-27	4	2021-02-28	2			0	0	6
3	20	19	2021-02-02	2021-02-04	2021-02-24	2021-02-28	1	2021-03-01	2	2021-03-03	2	1	1	6
3	20	20	2021-02-03	2021-02-05	2021-02-25	2021-03-01	2					10	0	12
3	20	21	2021-02-08	2021-02-10	2021-03-02	2021-03-05	1	2021-03-06	6			1	0	8
3	20	22	2021-02-08	2021-02-10	2021-03-02	2021-03-06	5					2	0	7
3	20	23	2021-02-09	2021-02-11	2021-03-03	2021-03-07	1	2021-03-08	8			0	0	9
3	20	24	2021-02-10	2021-02-12	2021-03-04	2021-03-08	9	2021-03-09	1			0	0	10
3	20	25	2021-02-23	2021-02-25	2021-03-17	2021-03-22	4					4	0	8
3	30	1	2020-11-16	2020-11-18	2020-12-18							8	0	8
3	30	2	2020-11-16	2020-11-18	2020-12-18							7	0	7
3	30	3	2020-11-16	2020-11-18	2020-12-18							5	0	5
3	30	4	2020-11-16	2020-11-18	2020-12-18							7	0	7
3	30	5	2020-11-17	2020-11-19	2020-12-19							5	0	5
3	30	6	2020-11-17	2020-11-19	2020-12-19							9	0	9
3	30	7	2020-11-18	2020-11-20	2020-12-20							9	0	9
3	30	8	2020-11-18	2020-11-20	2020-12-20							7	0	7
3	30	9	2020-11-19	2020-11-21	2020-12-21	2020-12-26	1					5	0	6
3	30	10	2020-11-20	2020-11-22	2020-12-23							7	0	7
3	30	11	2021-01-07	2021-01-09	2021-02-08							7	0	7
3	30	12	2021-01-08	2021-01-10	2021-02-09							5	0	5
3	30	13	2021-01-09	2021-01-11	2021-02-10	2021-02-15	2					5	0	7
3	30	14	2021-01-10	2021-01-12	2021-02-11							6	0	6
3	30	15	2021-01-10	2021-01-12	2021-02-11	2021-02-15	3					4	0	7
3	30	16	2021-01-10	2021-01-12	2021-02-11							6	0	6
3	30	17	2021-01-30	2021-02-01	2021-03-03							8	0	8
3	30	18	2021-02-01	2021-02-03	2021-03-05							10	0	10
3	30	19	2021-02-02	2021-02-04	2021-03-06							7	0	7
3	30	20	2021-02-03	2021-02-05	2021-03-07							7	0	7
3	30	21	2021-02-08	2021-02-10	2021-03-12							5	0	5
3	30	22	2021-02-08	2021-02-10	2021-03-12							6	0	6
3	30	23	2021-02-09	2021-02-11	2021-03-13							9	0	9
3	30	24	2021-02-10	2021-02-12	2021-03-14							10	0	10
3	30	25	2021-02-23	2021-02-25	2021-03-27							8	0	8
3	40	1	2020-11-16	2020-11-18	2021-12-28							6	0	6
3	40	2	2020-11-16	2020-11-18	2021-12-28							7	2	7
3	40	3	2020-11-16	2020-11-18	2021-12-28							6	0	6
3	40	4	2020-11-16	2020-11-18	2021-12-28							5	1	5
3	40	5	2020-11-17	2020-11-19	2021-12-29							8	0	8
3	40	6	2020-11-17	2020-11-19	2021-12-29							8	1	8
3	40	7	2020-11-18	2020-11-20	2021-12-30							6	0	6
3	40	8	2020-11-18	2020-11-20	2021-12-30							6	0	6
3	40	9	2020-11-19	2020-11-21	2021-12-31							8	0	8
3	40	10	2020-11-20	2020-11-22	2021-01-02							7	1	7
3	40	11	2021-01-07	2021-01-09	2021-02-18							8	0	8
3	40	12	2021-01-08	2021-01-10	2021-02-19							6	0	6
3	40	13	2021-01-09	2021-01-11	2021-02-20							5	0	5
3	40	14	2021-01-10	2021-01-12	2021-02-21							5	0	5
3	40	15	2021-01-10	2021-01-12	2021-02-21							8	0	8
3	40	16	2021-01-10	2021-01-12	2021-02-21							6	0	6
3	40	17	2021-01-30	2021-02-01	2021-03-13							8	0	8
3	40	18	2021-02-01	2021-02-03	2021-03-15							7	0	7
3	40	19	2021-02-02	2021-02-04	2021-03-16							6	0	6
3	40	20	2021-02-03	2021-02-05	2021-03-17							7	0	7
3	40	21	2021-02-08	2021-02-10	2021-03-22							6	0	6
3	40	22	2021-02-08	2021-02-10	2021-03-22							8	1	8
3	40	23	2021-02-09	2021-02-11	2021-03-23							6	0	6
3	40	24	2021-02-10	2021-02-12	2021-03-24							5	0	5
3	40	25	2021-02-23	2021-02-25	2021-04-06							6	0	6
3	50	1	2020-11-16	2020-11-18	2021-01-07							7	0	7
3	50	2	2020-11-16	2020-11-18	2021-01-07							7	0	7
3	50	3	2020-11-16	2020-11-18	2021-01-07							8	0	8
3	50	4	2020-11-16	2020-11-18	2021-01-07							7	0	7
3	50	5	2020-11-17	2020-11-19	2021-01-08							6	0	6
3	50	6	2020-11-17	2020-11-19	2021-01-08							9	0	9
3	50	7	2020-11-18	2020-11-20	2021-01-09							6	0	6
3	50	8	2020-11-18	2020-11-20	2021-01-09							7	0	7
3	50	9	2020-11-19	2020-11-21	2021-01-10							6	0	6
3	50	10	2020-11-20	2020-11-22	2021-01-12							7	0	7
3	50	11	2021-01-07	2021-01-09	2021-02-28							7	0	7
3	50	12	2021-01-08	2021-01-10	2021-03-01							6	0	6
3	50	13	2021-01-09	2021-01-11	2021-03-02							8	0	8
3	50	14	2021-01-10	2021-01-12	2021-03-03							9	0	9
3	50	15	2021-01-10	2021-01-12	2021-03-03							7	0	7
3	50	16	2021-01-10	2021-01-12	2021-03-03							5	1	5
3	50	17	2021-01-30	2021-02-01	2021-03-23							6	0	6
3	50	18	2021-02-01	2021-02-03	2021-03-25							6	0	6
3	50	19	2021-02-02	2021-02-04	2021-03-26							5	0	5
3	50	20	2021-02-03	2021-02-05	2021-03-27							6	0	6
3	50	21	2021-02-08	2021-02-10	2021-04-01							7	0	7
3	50	22	2021-02-08	2021-02-10	2021-04-01							5	0	5
3	50	23	2021-02-09	2021-02-11	2021-04-02							6	0	6
3	50	24	2021-02-10	2021-02-12	2021-04-03							9	0	9
3	50	25	2021-02-23	2021-02-25	2021-04-16							5	0	5

## Sheet: Larvae survival
Authors:	Murilo F. Ribeiro; Gabriela Cavalini; Gabriel N. Solce; Ana L. Favoreto; José R. S. Passos; Leonardo R. Barbosa; Brett P. Hurley; Carlos F. Wilcken
Manuscript	Cold storage of Gonipterus platensis (Coleoptera: Curculionidae) eggs for Anaphes nitens (Hymenoptera: Mymaridae) rearing
Eggs Age (days)	Number of days eggs were stored	Hatching date	n hatching larvae	Survival
1	0	2021-01-18	18	14
1	0	2021-01-19	13	10
1	0	2021-01-20	9	8
1	0	2021-01-25	5	3
1	0	2021-01-26	7	5
1	0	2021-01-31	3	2
1	0	2021-02-01	16	9
1	0	2021-02-02	17	12
1	0	2021-02-03	7	6
1	0	2021-02-04	3	3
1	0	2021-02-05	2	2
1	0	2021-02-06	14	12
1	0	2021-02-07	3	2
1	0	2021-02-08	3	2
1	0	2021-02-13	7	5
1	0	2021-02-14	6	4
1	0	2021-02-15	14	12
1	0	2021-02-20	8	7
1	0	2021-02-28	5	4
1	5	2020-11-16	11	4
1	5	2020-11-17	8	7
1	5	2020-11-18	6	5
1	5	2020-11-19	6	3
1	5	2020-11-20	17	7
1	5	2020-11-25	1	0
1	5	2021-01-30	1	1
1	5	2021-01-31	7	5
1	5	2021-02-06	5	1
1	5	2021-02-07	3	1
1	5	2021-02-08	3	2
1	5	2021-02-11	13	7
1	5	2021-02-12	7	0
1	5	2021-02-13	3	3
1	5	2021-02-14	1	1
1	5	2021-02-15	1	1
1	5	2021-02-16	2	2
1	5	2021-02-18	17	5
1	5	2021-02-20	7	4
1	5	2021-02-25	9	3
1	5	2021-03-05	5	3
1	5	2021-03-06	2	1
1	10	2020-11-23	2	2
1	10	2020-11-24	8	4
1	10	2020-11-28	6	0
1	10	2020-11-29	2	2
1	10	2021-01-26	5	5
1	10	2021-01-27	2	1
1	10	2021-01-29	3	2
1	10	2021-02-02	1	1
1	10	2021-02-03	4	1
1	10	2021-02-12	14	3
1	10	2021-02-13	4	2
1	10	2021-02-16	5	4
1	10	2021-02-22	2	2
1	10	2021-02-17	9	7
1	10	2021-02-24	15	9
1	10	2021-02-25	2	2
1	10	2021-02-26	1	1
1	10	2021-03-01	1	1
1	10	2021-03-02	4	4
1	10	2021-03-10	11	8
1	10	2021-03-28	6	6
1	20	2020-12-02	9	5
1	20	2020-12-01	5	2
1	20	2020-12-03	10	5
1	20	2020-12-04	1	1
1	20	2020-12-05	7	4
1	20	2020-12-06	6	5
1	20	2020-12-09	3	2
1	20	2020-12-11	1	1
1	20	2021-02-06	5	3
1	20	2021-02-15	4	2
1	20	2021-02-21	4	0
1	20	2021-02-22	3	3
1	20	1900-08-19	1	1
1	20	2021-02-26	15	6
1	20	2021-02-27	1	1
1	20	2021-03-06	14	6
1	20	2021-03-07	7	6
1	20	2021-03-11	1	0
1	20	2021-03-12	2	0
1	20	2021-03-22	4	0
1	30	2020-12-14	1	1
1	30	2020-12-15	5	5
1	30	2020-12-16	1	0
1	30	2020-12-18	1	0
1	30	2020-12-19	1	0
1	30	2020-12-20	1	0
1	30	2021-02-17	1	1
1	30	2021-02-24	2	0
1	30	2021-03-03	8	2
1	30	2021-03-08	5	2
1	30	2021-03-09	7	1
1	30	2021-03-04	5	4
1	30	2021-03-16	9	7
1	30	2021-03-17	1	1
1	30	2021-03-22	6	1
1	30	2021-03-30	5	3
1	40	2020-12-23	1	0
1	40	2020-12-25	2	0
1	40	2020-12-26	2	1
1	40	2021-02-25	1	1
1	40	2021-02-26	3	0
1	40	2021-03-01	1	0
1	40	2021-03-22	4	0
1	40	2021-03-28	1	0
3	5	2020-11-28	18	12
3	5	2020-11-29	10	7
3	5	2020-11-30	10	5
3	5	2020-12-01	12	5
3	5	2020-12-02	5	2
3	5	2021-01-18	8	7
3	5	2021-01-19	7	6
3	5	2021-01-20	7	5
3	5	2021-01-21	10	9
3	5	2021-01-22	16	13
3	5	2021-02-10	6	4
3	5	2021-02-11	6	6
3	5	2021-02-12	2	2
3	5	2021-02-13	8	2
3	5	2021-02-14	6	4
3	5	2021-02-15	2	1
3	5	2021-02-18	9	7
3	5	2021-02-19	4	3
3	5	2021-02-20	15	12
3	5	2021-02-21	1	0
3	5	2021-02-22	7	7
3	5	2021-03-06	7	6
3	10	2020-12-01	2	2
3	10	2020-12-02	12	4
3	10	2020-12-03	14	9
3	10	2020-12-04	6	5
3	10	2020-12-05	8	5
3	10	2020-12-07	4	3
3	10	2021-01-25	9	1
3	10	2021-01-26	25	18
3	10	2021-01-27	6	6
3	10	2021-02-15	10	9
3	10	2021-02-16	1	1
3	10	2021-02-17	1	0
3	10	2021-02-18	4	0
3	10	2021-02-19	10	6
3	10	2021-02-20	2	1
3	10	2021-02-21	1	1
3	10	2021-02-23	5	3
3	10	2021-02-25	4	3
3	10	2021-02-27	11	5
3	10	2021-02-24	7	5
3	10	2021-02-26	2	1
3	10	2021-02-27	11	10
3	10	2021-03-11	2	2
3	10	2021-03-12	4	2
3	10	2021-03-27	5	0
3	20	2020-12-14	3	2
3	20	2020-12-15	10	5
3	20	2020-12-16	2	2
3	20	2021-02-02	1	1
3	20	2021-02-04	8	6
3	20	2021-02-06	1	1
3	20	2021-02-25	3	3
3	20	2021-02-27	4	1
3	20	2021-02-28	3	3
3	20	2021-03-01	4	2
3	20	2021-03-03	1	0
3	20	2021-03-05	1	1
3	20	2021-03-06	11	5
3	20	2021-03-07	1	1
3	20	2021-03-08	17	10
3	20	2021-03-09	1	1
3	20	2021-03-22	4	0
3	30	2021-02-15	5	2

## Sheet: Storage for parasitoid
Authors:	Murilo F. Ribeiro; Gabriela Cavalini; Gabriel N. Solce; Ana L. Favoreto; José R. S. Passos; Leonardo R. Barbosa; Brett P. Hurley; Carlos F. Wilcken
Manuscript	Cold storage of Gonipterus platensis (Coleoptera: Curculionidae) eggs for Anaphes nitens (Hymenoptera: Mymaridae) rearing
Number of days eggs were stored	Repetition	Date	Gonipterus larvae	Larvae retained	An. hatching date	n Anaphes Male	n Anaphes Female	n emerged Anaphes	Male An. Retained	Female An. Retained	Pupae An. Retained	Total An. Retained
0	1	2020-02-28	6	0		0	0	0	0	0	0	0
0	2	2020-02-28	1	0	2020-03-20	3	1	4	0	0	0	0
0	3	2020-03-03	0	3	2020-03-22	2	2	4	0	0	0	0
0	4	2020-03-02	0	3	2020-03-20	2	3	5	0	0	0	0
0	5	2020-03-02	0	2	2020-03-19	3	1	4	1	2	0	3
0	6	2020-03-02	0	1	2020-03-20	2	3	5	0	0	0	0
0	7	2020-03-02	0	0	2020-03-21	2	4	6	0	3	0	3
0	8	2020-03-02	1	0	2020-03-20	1	2	3	0	0	0	0
0	9	2020-03-02	0	0	2020-03-20	4	4	8	0	0	0	0
0	10	2020-03-02	0	0	2020-03-20	2	3	5	0	0	0	0
0	11	2020-03-02	0	5	2020-03-19	3	1	4	0	0	0	0
0	12	2020-03-02	0	0	2020-03-20	1	4	5	2	0	0	2
0	13	2020-03-03	0	0	2020-03-22	0	4	4	0	3	0	3
0	14	2020-03-03	0	0	2020-03-21	3	3	6	0	2	0	2
0	15	2020-03-03	0	0	2020-03-21	1	5	6	0	0	0	0
0	16	2020-03-03	0	0	2020-03-20	2	7	9	0	0	0	0
0	17	2020-03-03	0	0	2020-03-20	3	4	7	0	0	0	0
0	18	2020-03-03	0	0	2020-03-21	3	4	7	0	0	0	0
0	19	2020-03-03	0	0	2020-03-20	1	1	2	1	4	0	5
0	20	2020-03-03	0	0	2020-03-20	2	2	4	0	0	0	0
5	1	2020-03-04	0	0	2020-03-22	0	4	4	0	0	0	0
5	2	2020-03-04	0	0	2020-03-23	0	4	4	0	0	0	0
5	3	2020-03-04	0	0	2020-03-22	2	5	7	0	0	0	0
5	4	2020-03-04	0	0	2020-03-22	2	4	6	0	0	0	0
5	5	2020-03-04	0	0	2020-03-24	0	1	1	0	0	0	0
5	6	2020-03-04	1	0	2020-03-21	1	3	4	0	0	0	0
5	7	2020-03-04	0	0	2020-03-23	2	0	2	0	0	0	0
5	8	2020-03-04	0	5		0	0	0	0	0	0	0
5	9	2020-03-04	0	5	2020-03-22	2	2	4	0	0	0	0
5	10	2020-03-04	0	5		0	0	0	0	0	0	0
5	11	2020-03-04	0	1	2020-03-24	0	1	1	0	0	0	0
5	12	2020-03-04	0	0	2020-03-23	0	1	1	0	0	0	0
5	13	2020-03-05	5	1		0	0	0	0	0	0	0
5	14	2020-03-05	0	1		0	0	0	3	4	0	7
5	15	2020-03-05	0	0	2020-03-23	1	3	4	0	0	0	0
5	16	2020-03-05	0	6	2020-03-23	1	2	3	0	0	2	2
5	17	2020-03-05	0	0	2020-03-22	0	2	2	0	0	0	0
5	18	2020-03-05	0	1	2020-03-23	2	3	5	0	0	0	0
5	19	2020-03-05	0	0	2020-03-22	2	6	8	0	0	0	0
5	20	2020-03-05	0	0	2020-03-22	1	6	7	0	0	0	0
10	1	2020-03-10	4	0		0	0	0	0	0	0	0
10	2	2020-03-10	0	4	2020-03-29	1	2	3	0	0	0	0
10	3	2020-03-10	0	4	2020-03-28	0	3	3	0	0	0	0
10	4	2020-03-10	0	1	2020-03-28	2	5	7	0	0	0	0
10	5	2020-03-10	0	5		0	0	0	0	0	0	0
10	6	2020-03-10	0	2	2020-03-30	0	1	1	0	0	1	1
10	7	2020-03-10	2	0	2020-03-29	1	2	3	0	0	0	0
10	8	2020-03-10	0	2	2020-03-27	4	0	4	2	0	0	2
10	9	2020-03-10	0	3	2020-03-30	0	2	2	0	1	0	1
10	10	2020-03-10	0	4	2020-03-27	0	2	2	0	0	0	0
10	11	2020-03-10	7	1		0	0	0	0	0	0	0
10	12	2020-03-10	6	1	2020-03-29	0	1	1	0	0	0	0
10	13	2020-03-10	0	0	2020-03-27	1	4	5	0	0	0	0
10	14	2020-03-10	0	1	2020-03-28	1	0	1	0	0	0	0
10	15	2020-03-10	5	0		0	0	0	0	0	0	0
10	16	2020-03-10	0	3	2020-03-28	2	2	4	0	0	0	0
10	17	2020-03-10	0	4	2020-03-30	1	0	1	0	0	0	0
10	18	2020-03-10	0	4	2020-04-02	0	1	1	0	0	0	0
10	19	2020-03-10	0	0	2020-03-29	0	1	1	0	0	0	0
10	20	2020-03-10	0	0	2020-03-28	2	2	4	0	0	0	0
15	1	2020-03-22	0	0	2020-04-09	0	3	3	1	0	0	1
15	2	2020-03-22	0	1	2020-04-09	1	3	4	0	0	0	0
15	3	2020-03-22	1	0	2020-04-10	1	5	6	0	0	0	0
15	4	2020-03-22	0	3	2020-04-08	2	2	4	0	0	0	0
15	5	2020-03-22	0	1	2020-04-10	1	2	3	0	1	0	1
15	6	2020-03-22	0	1	2020-04-09	1	3	4	2	0	0	2
15	7	2020-03-22	0	0	2020-04-10	1	3	4	0	2	0	2
15	8	2020-03-22	0	1		0	0	0	0	2	0	2
15	9	2020-03-22	0	2	2020-04-12	0	1	1	0	1	0	1
15	10	2020-03-22	0	0	2020-04-10	1	2	3	1	0	0	1
15	11	2020-03-22	0	0	2020-04-09	1	4	5	1	0	0	1
15	12	2020-03-22	0	2	2020-04-09	1	2	3	0	0	0	0
15	13	2020-03-22	0	0	2020-04-10	2	1	3	0	0	0	0
15	14	2020-03-22	0	2	2020-04-09	0	1	1	0	1	0	1
15	15	2020-03-22	0	2	2020-04-10	1	0	1	0	0	0	0
15	16	2020-03-22	6	0		0	0	0	0	0	0	0
15	17	2020-03-22	0	2	2020-04-09	1	1	2	0	0	0	0
15	18	2020-03-22	0	5	2020-04-09	1	1	2	0	0	0	0
15	19	2020-03-22	1	4		0	0	0	0	0	0	0
15	20	2020-03-22	0	2	2020-04-09	1	2	3	0	0	0	0
20	1	2020-03-20	0	3		0	0	0	0	1	2	3
20	2	2020-03-20	0	1	2020-04-07	2	4	6	0	0	0	0
20	3	2020-03-20	0	1	2020-04-07	1	1	2	0	0	0	0
20	4	2020-03-20	3	5		0	0	0	0	0	0	0
20	5	2020-03-20	0	1	2020-04-11	0	1	1	0	1	0	1
20	6	2020-03-20	0	0	2020-04-09	1	1	2	0	1	1	2
20	7	2020-03-20	6	1		0	0	0	0	0	0	0
20	8	2020-03-20	0	6	2020-04-07	0	1	1	0	0	0	0
20	9	2020-03-20	0	0	2020-04-08	2	2	4	0	0	0	0
20	10	2020-03-21	0	0	2020-04-08	2	1	3	1	0	0	1
20	11	2020-03-21	0	0	2020-04-09	4	2	6	0	0	0	0
20	12	2020-03-21	0	4	2020-04-14	0	2	2	0	0	0	0
20	13	2020-03-21	1	5		0	0	0	0	0	0	0
20	14	2020-03-21	0	4		0	0	0	0	0	0	0
20	15	2020-03-21	0	1	2020-04-08	2	3	5	0	1	0	1
20	16	2020-03-21	1	1		0	0	0	0	0	0	0
20	17	2020-03-21	0	5	2020-04-09	2	2	4	0	0	0	0
20	18	2020-03-21	0	1	2020-04-07	3	1	4	0	0	0	0
20	19	2020-03-21	0	2	2020-04-09	1	3	4	0	0	0	0
20	20	2020-03-21	2	3		0	0	0	0	0	0	0
25	1	2020-03-27	4	2		0	0	0	0	0	0	0
25	2	2020-03-27	2	4		0	0	0	0	0	0	0
25	3	2020-03-27	0	7		0	0	0	0	0	0	0
25	4	2020-03-27	1	3		0	0	0	0	0	0	0
25	5	2020-03-27	3	2		0	0	0	0	0	0	0
25	6	2020-03-27	2	4		0	0	0	0	0	0	0
25	7	2020-03-27	0	1	2020-04-12	1	4	5	0	0	0	0
25	8	2020-03-27	0	5		0	0	0	0	0	0	0
25	9	2020-03-27	0	4		0	0	0	0	0	0	0
25	10	2020-03-27	5	1		0	0	0	0	0	0	0
25	11	2020-03-29	0	1	2020-04-17	1	4	5	0	1	0	1
25	12	2020-03-29	0	4		0	0	0	0	0	0	0
25	13	2020-03-29	3	5		0	0	0	0	0	0	0
25	14	2020-03-29	0	4		0	0	0	0	0	0	0
25	15	2020-03-29	0	7		0	0	0	0	0	0	0
25	16	2020-03-30	0	6		0	0	0	1	0	0	1
25	17	2020-03-30	0	4		0	0	0	0	0	0	0
25	18	2020-03-30	1	0	2020-04-18	3	3	6	0	0	0	0
25	19	2020-03-30	0	3	2020-04-20	0	3	3	1	0	0	1
25	20	2020-03-30	5	2		0	0	0	0	0	0	0

## Sheet: Parasitoid longevity
Authors:	Murilo F. Ribeiro; Gabriela Cavalini; Gabriel N. Solce; Ana L. Favoreto; José R. S. Passos; Leonardo R. Barbosa; Brett P. Hurley; Carlos F. Wilcken
Manuscript	Cold storage of Gonipterus platensis (Coleoptera: Curculionidae) eggs for Anaphes nitens (Hymenoptera: Mymaridae) rearing
Number of days eggs were stored	Repetition	Emerging date	sex	Death date	Longevity (days)
0	1	2020-03-19	M	2020-03-20	1
0	2	2020-03-19	M	2020-03-22	3
0	4	2020-03-20	M	2020-03-22	2
0	5	2020-03-20	F	2020-03-29	9
0	6	2020-03-20	F	2020-03-29	9
0	7	2020-03-20	F	2020-03-29	9
0	8	2020-03-20	F	2020-03-30	10
0	9	2020-03-20	M	2020-03-22	2
0	10	2020-03-20	F	2020-04-01	12
0	11	2020-03-20	F	2020-03-29	9
0	12	2020-03-20	F	2020-03-29	9
0	13	2020-03-20	F	2020-03-30	10
0	14	2020-03-20	F	2020-03-25	5
0	15	2020-03-20	M	2020-03-30	10
0	16	2020-03-20	F	2020-03-31	11
0	17	2020-03-20	F	2020-03-25	5
0	18	2020-03-20	F	2020-03-23	3
0	19	2020-03-20	F	2020-03-29	9
0	20	2020-03-21	M	2020-03-30	9
0	21	2020-03-21	F	2020-04-06	16
0	22	2020-03-21	M	2020-03-25	4
0	23	2020-03-21	F	2020-04-01	11
0	24	2020-03-21	F	2020-04-05	15
0	25	2020-03-21	M	2020-03-29	8
0	26	2020-03-21	F	2020-03-26	5
0	27	2020-03-21	F	2020-04-09	19
0	28	2020-03-21	M	2020-03-29	8
0	29	2020-03-21	F	2020-03-30	9
0	30	2020-03-21	M	2020-03-27	6
0	31	2020-03-21	M	2020-03-28	7
0	32	2020-03-21	M	2020-03-30	9
0	33	2020-03-21	F	2020-04-06	16
0	34	2020-03-21	F	2020-04-01	11
0	35	2020-03-21	F	2020-04-01	11
0	36	2020-03-21	M	2020-03-25	4
0	37	2020-03-21	F	2020-03-31	10
0	38	2020-03-21	F	2020-04-01	11
0	39	2020-03-21	M	2020-04-01	11
0	40	2020-03-21	F	2020-04-04	14
0	41	2020-03-22	F	2020-03-31	9
0	42	2020-03-22	F	2020-03-23	1
0	43	2020-03-22	M	2020-03-23	1
0	44	2020-03-22	M	2020-03-31	9
0	45	2020-03-22	F	2020-04-02	11
0	46	2020-03-22	M	2020-03-23	1
0	47	2020-03-22	F	2020-04-06	15
0	48	2020-03-22	F	2020-03-30	8
0	49	2020-03-22	F	2020-04-01	10
0	50	2020-03-22	M	2020-03-23	1
0	51	2020-03-22	F	2020-04-07	16
0	52	2020-03-22	F	2020-04-04	13
0	53	2020-03-22	M	2020-03-25	3
0	54	2020-03-22	F	2020-03-26	4
0	55	2020-03-22	F	2020-04-04	13
0	56	2020-03-22	M	2020-03-29	7
0	57	2020-03-22	M	2020-03-29	7
0	59	2020-03-22	M	2020-03-29	7
0	60	2020-03-23	F	2020-03-26	3
0	62	2020-03-24	F	2020-04-01	8
0	63	2020-03-24	F	2020-04-05	12
0	64	2020-03-24	M	2020-03-25	1
0	65	2020-03-24	F	2020-03-30	6
0	66	2020-03-24	M	2020-04-13	20
0	67	2020-03-24	F	2020-03-28	4
0	68	2020-03-24	F	2020-03-31	7
0	69	2020-03-24	M	2020-03-26	2
0	70	2020-03-24	F	2020-04-01	8
0	71	2020-03-24	F	2020-04-03	10
0	72	2020-03-24	F	2020-04-01	8
0	73	2020-03-24	M	2020-03-26	2
0	74	2020-03-25	F	2020-04-01	7
0	75	2020-03-25	M	2020-03-29	4
0	76	2020-03-25	M	2020-03-30	5
0	77	2020-03-26	F	2020-04-01	6
5	3	2020-03-22	M	2020-03-25	3
5	4	2020-03-22	F	2020-04-01	10
5	6	2020-03-22	F	2020-03-25	3
5	7	2020-03-22	M	2020-03-30	8
5	9	2020-03-22	F	2020-04-03	12
5	10	2020-03-22	F	2020-04-04	13
5	11	2020-03-22	F	2020-04-04	13
5	12	2020-03-22	F	2020-04-01	10
5	14	2020-03-22	M	2020-03-28	6
5	15	2020-03-22	M	2020-03-29	7
5	16	2020-03-23	F	2020-04-02	10
5	17	2020-03-23	F	2020-03-29	6
5	18	2020-03-23	F	2020-03-25	2
5	19	2020-03-23	M	2020-03-29	6
5	20	2020-03-23	F	2020-04-04	12
5	21	2020-03-23	F	2020-04-07	15
5	22	2020-03-23	M	2020-03-27	4
5	23	2020-03-23	F	2020-04-01	9
5	24	2020-03-23	F	2020-04-04	12
5	25	2020-03-23	F	2020-03-28	5
5	26	2020-03-23	M	2020-03-26	3
5	27	2020-03-23	M	2020-03-31	8
5	28	2020-03-23	F	2020-04-05	13
5	29	2020-03-23	M	2020-03-30	7
5	30	2020-03-23	M	2020-03-31	8
5	31	2020-03-23	F	2020-04-01	9
5	32	2020-03-23	F	2020-03-25	2
5	33	2020-03-23	F	2020-04-06	14
5	34	2020-03-24	F	2020-04-02	9
5	35	2020-03-24	F	2020-04-03	10
5	36	2020-03-24	F	2020-04-02	9
5	37	2020-03-24	M	2020-03-29	5
5	39	2020-03-24	F	2020-03-27	3
5	40	2020-03-24	F	2020-03-30	6
5	41	2020-03-24	M	2020-04-02	9
5	42	2020-03-24	F	2020-03-31	7
5	43	2020-03-24	M	2020-04-05	12
5	44	2020-03-24	F	2020-04-02	9
5	45	2020-03-24	F	2020-03-31	7
5	46	2020-03-24	M	2020-03-31	7
5	47	2020-03-24	F	2020-04-01	8
5	48	2020-03-24	F	2020-04-01	8
5	49	2020-03-24	F	2020-04-02	9
5	50	2020-03-25	F	2020-03-31	6
5	51	2020-03-25	F	2020-04-13	19
5	52	2020-03-25	F	2020-03-29	4
5	53	2020-03-25	F	2020-04-04	10
5	54	2020-03-25	F	2020-04-01	7
5	55	2020-03-25	F	2020-04-05	11
5	56	2020-03-25	F	2020-04-04	10
5	57	2020-03-25	F	2020-03-30	5
5	58	2020-03-26	F	2020-03-31	5
5	59	2020-03-26	F	2020-04-05	10
5	60	2020-03-27	F	2020-04-01	5
5	61	2020-03-28	F	2020-04-01	4
5	62	2020-03-28	F	2020-04-03	6
10	1	2020-03-27	M	2020-04-01	5
10	2	2020-03-27	M	2020-04-04	8
10	3	2020-03-27	M	2020-04-04	8
10	4	2020-03-27	F	2020-04-06	10
10	5	2020-03-27	F	2020-04-01	5
10	6	2020-03-27	F	2020-04-02	6
10	7	2020-03-27	M	2020-04-18	22
10	8	2020-03-28	F	2020-04-21	24
10	9	2020-03-28	F	2020-04-05	8
10	10	2020-03-28	M	2020-04-07	10
10	12	2020-03-28	M	2020-04-01	4
10	13	2020-03-28	F	2020-04-04	7
10	14	2020-03-28	F	2020-04-03	6
10	15	2020-03-28	F	2020-04-02	5
10	16	2020-03-28	F	2020-04-03	6
10	17	2020-03-28	F	2020-04-02	5
10	18	2020-03-28	M	2020-03-31	3
10	19	2020-03-28	F	2020-04-12	15
10	20	2020-03-29	F	2020-04-21	23
10	21	2020-03-29	F	2020-04-03	5
10	22	2020-03-29	M	2020-03-31	2
10	23	2020-03-29	F	2020-04-03	5
10	24	2020-03-29	F	2020-04-03	5
10	25	2020-03-29	F	2020-04-03	5
10	26	2020-03-29	M	2020-04-02	4
10	27	2020-03-29	F	2020-04-03	5
10	28	2020-03-29	F	2020-04-08	10
10	29	2020-03-30	M	2020-04-09	10
10	30	2020-03-30	F	2020-04-14	15
10	31	2020-03-30	F	2020-04-04	5
10	32	2020-03-30	F	2020-04-07	8
10	33	2020-03-30	F	2020-04-20	21
10	34	2020-03-30	F	2020-04-04	5
10	35	2020-03-30	M	2020-04-03	4
10	36	2020-03-30	M	2020-04-03	4
10	37	2020-03-30	F	2020-04-02	3
10	38	2020-03-31	F	2020-04-12	12
10	39	2020-03-31	M	2020-04-04	4
10	40	2020-03-31	F	2020-04-05	5
10	41	2020-04-01	F	2020-04-12	11
10	42	2020-04-02	M	2020-04-08	6
10	43	2020-04-02	F	2020-04-22	20
10	44	2020-04-03	F	2020-04-09	6
15	1	2020-04-09	F	2020-04-25	16
15	2	2020-04-09	M	2020-04-18	9
15	3	2020-04-09	F	2020-04-23	14
15	4	2020-04-09	F	2020-04-20	11
15	5	2020-04-09	M	2020-04-20	11
15	6	2020-04-09	M	2020-04-12	3
15	8	2020-04-09	F	2020-04-19	10
15	9	2020-04-09	F	2020-04-20	11
15	10	2020-04-09	F	2020-04-25	16
15	11	2020-04-09	F	2020-04-18	9
15	12	2020-04-09	M	2020-04-22	13
15	13	2020-04-09	M	2020-04-18	9
15	14	2020-04-09	F	2020-04-22	13
15	15	2020-04-09	F	2020-04-22	13
15	16	2020-04-10	F	2020-04-21	11
15	17	2020-04-10	F	2020-04-21	11
15	18	2020-04-10	F	2020-04-30	20
15	19	2020-04-10	F	2020-04-22	12
15	20	2020-04-10	M	2020-04-14	4
15	21	2020-04-10	F	2020-04-28	18
15	22	2020-04-10	F	2020-04-22	12
15	23	2020-04-10	M	2020-04-16	6
15	24	2020-04-10	M	2020-04-16	6
15	25	2020-04-10	F	2020-05-04	24
15	26	2020-04-10	F	2020-04-25	15
15	27	2020-04-10	M	2020-04-13	3
15	28	2020-04-10	M	2020-04-21	11
15	29	2020-04-10	F	2020-04-26	16
15	30	2020-04-10	M	2020-04-22	12
15	31	2020-04-10	M	2020-04-26	16
15	33	2020-04-10	F	2020-04-12	2
15	34	2020-04-10	F	2020-05-03	23
15	35	2020-04-11	F	2020-04-22	11
15	36	2020-04-11	F	2020-04-21	10
15	37	2020-04-11	F	2020-04-19	8
15	38	2020-04-11	F	2020-04-21	10
15	39	2020-04-11	F	2020-04-21	10
15	40	2020-04-12	F	2020-04-25	13
15	41	2020-04-12	F	2020-04-25	13
15	42	2020-04-12	F	2020-04-23	11
15	43	2020-04-12	F	2020-04-22	10
15	44	2020-04-12	F	2020-04-23	11
15	45	2020-04-13	F	2020-05-02	19
15	46	2020-04-13	F	2020-04-22	9
15	47	2020-04-13	M	2020-04-22	9
15	48	2020-04-14	F	2020-04-29	15
15	49	2020-04-14	F	2020-04-20	6
20	1	2020-04-07	F	2020-04-18	11
20	2	2020-04-07	M	2020-04-14	7
20	3	2020-04-07	M	2020-04-13	6
20	4	2020-04-07	F	2020-04-21	14
20	5	2020-04-07	F	2020-04-13	6
20	6	2020-04-07	F	2020-04-21	14
20	7	2020-04-07	M	2020-04-11	4
20	8	2020-04-07	F	2020-04-14	7
20	9	2020-04-07	M	2020-04-11	4
20	10	2020-04-07	F	2020-04-22	15
20	11	2020-04-07	M	2020-04-17	10
20	12	2020-04-07	M	2020-04-12	5
20	13	2020-04-07	M	2020-04-12	5
20	14	2020-04-07	M	2020-04-14	7
20	15	2020-04-07	M	2020-04-16	9
20	16	2020-04-09	M	2020-04-18	9
20	17	2020-04-09	F	2020-04-28	19
20	18	2020-04-09	M	2020-04-18	9
20	19	2020-04-09	M	2020-04-17	8
20	20	2020-04-09	F	2020-04-30	21
20	21	2020-04-09	M	2020-04-12	3
20	22	2020-04-09	F	2020-04-23	14
20	24	2020-04-09	M	2020-04-19	10
20	25	2020-04-09	F	2020-04-21	12
20	26	2020-04-09	F	2020-04-22	13
20	27	2020-04-10	F	2020-04-20	10
20	28	2020-04-10	F	2020-04-13	3
20	30	2020-04-10	F	2020-05-02	22
20	31	2020-04-11	F	2020-04-11	0
20	32	2020-04-11	F	2020-04-23	12
20	33	2020-04-11	F	2020-04-16	5
20	34	2020-04-11	F	2020-04-21	10
20	35	2020-04-11	F	2020-04-20	9
20	36	2020-04-11	M	2020-04-20	9
20	37	2020-04-12	F	2020-04-24	12
20	38	2020-04-13	F	2020-04-16	3
20	39	2020-04-14	F	2020-05-02	18
20	40	2020-04-14	F	2020-04-30	16
25	1	2020-04-12	M	2020-04-20	8
25	2	2020-04-13	F	2020-04-29	16
25	3	2020-04-13	F	2020-04-26	13
25	4	2020-04-13	F	2020-04-26	13
25	5	2020-04-13	F	2020-04-28	15
25	6	2020-04-17	F	2020-04-22	5
25	7	2020-04-17	F	2020-04-29	12
25	8	2020-04-17	M	2020-04-20	3
25	9	2020-04-17	F	2020-04-21	4
25	10	2020-04-18	F	2020-04-21	3
25	11	2020-04-18	M	2020-04-21	3
25	12	2020-04-19	F	2020-04-21	2
25	13	2020-04-19	M	2020-04-21	2
25	14	2020-04-20	F	2020-05-04	14
25	15	2020-04-20	F	2020-05-04	14
25	16	2020-04-20	F	2020-05-07	17
25	17	2020-04-20	M	2020-05-01	11
25	18	2020-04-20	F	2020-05-12	22
25	19	2020-04-22	F	2020-05-05	13
